# Supplementary material for: Triacetin and a Mushroom Blend Restore Butyrate Production by IBS Microbiomes Ex Vivo, Thus Promoting Barrier Integrity
Source: Int J Mol Sci. 2025 Sep 25;26(19):9388. doi: 10.3390/ijms26199388 (PMC12524982; doi:10.3390/ijms26199388)
Supplement: Supplementary file 1 [file ijms-26-09388-s001.zip]

Archive with 1 entries (1 files):
- ijms-3818749-supplementary.pdf
